# Supplementary material for: Hybrid Nanobeads for Oral Indomethacin Delivery
Source: Pharmaceutics. 2022 Mar 8;14(3):583. doi: 10.3390/pharmaceutics14030583 (PMC8954626; doi:10.3390/pharmaceutics14030583)
Supplement: Supplementary file 1 [file pharmaceutics-14-00583-s001.zip]

Archive with 1 entries (1 files):
- pharmaceutics-1574814-supplementary.pdf
